# Supplementary material for: Impact of Nucleic Acid Amplification Test on Clinical Outcomes in Patients with Clostridioides difficile Infection
Source: Antibiotics (Basel). 2023 Feb 21;12(3):428. doi: 10.3390/antibiotics12030428 (PMC10044602; doi:10.3390/antibiotics12030428)
Supplement: Supplementary file 1 [file antibiotics-12-00428-s001.zip]

Archive with 1 entries (1 files):
- antibiotics-2169078-supplementary.xlsx
