# Supplementary material for: Impact of Nucleic Acid Amplification Test on Clinical Outcomes in Patients with Clostridioides difficile Infection
Source: Antibiotics (Basel). 2023 Feb 21;12(3):428. doi: 10.3390/antibiotics12030428 (PMC10044602; doi:10.3390/antibiotics12030428)
Supplement: Supplementary file 1 [file antibiotics-12-00428-s001.zip › antibiotics-2169078-supplementary.xlsx]

## Sheet: Table S1
Table S1. MN criteria
Variables	score
	0	1	2	3
Age (year)	<65	≥65	-	-
Abdominal distension or pain	No	Yes	-	-
Body temperature (℃)	<37	37-37.4	37.5-38.4	≥38.5
Diarrhea (times/day)*	0-2	3-9	≥10	-
White blood cell count (/μL)	<12,000	12,000-14,999	15,000-19,999	≥20,000
Estimated glomerular filtration rate (mL/min/1.73m2)	≥80	50-79	30-49	<30 or hemodialysis
Serum albumin (g/dL)	≥3.0	2.5-2.9	2.0-2.4	<2.0
Image findings such as intestinal dilatation**	No	-	Yes	-
* Add one point for bloody stool.
**The presence of intestinal dilatation, intestinal wall thickening, peri-intestinal fatty tissue infiltration, unexplained ascites, pseudomembrane

## Sheet: Table S2
Table S2. Determination of CDI severity
	Age (year)		Abdominal distension or pain		Body temperature (℃)		Diarrhea (times/day)		Bloody stool		White blood cell count (/μL)		Estimated glomerular filtration rate (mL/min/1.73m2)		Serum albumin (g/dL)		Image findings such as intestinal dilatation		Total score	Severity by MN criteria
No.	Value	Score	Yes/No	Score	Value	Score	Value	Score	Yes/No	Score	Value	Score	Value	Score	Value	Score	Yes/No	Score
1	19	0	No	0	37.8	2	1	0	No	0	32400	3	579	0	3	0	No	0	5	Moderate
2	25	0	Yes	1	38.4	2	8	1	Yes	1	10000	0	86.4	0	2.4	2	Yes	2	9	Moderate
3	25	0	Yes	1	37.2	1	10	2	Yes	1	9300	0	109.5	0	2.8	1	Yes	2	8	Moderate
4	26	0	Yes	1	36.6	0	2	0	Yes	1	8500	0	93.4	0	3.4	0	No	0	2	Mild
5	26	0	Yes	1	38.6	3	13	2	Yes	1	16000	2	107.5	0	2.7	1	Yes	2	12	Severe
6	26	0	No	0	37.2	1	16	2	Yes	1	13500	1	120	0	2.7	1	No	0	6	Moderate
7	27	0	Yes	1	37.1	1	6	1	Yes	1	18100	2	107.9	0	2.7	1	Yes	2	9	Moderate
8	33	0	No	0	39.6	3	10	2	No	0	5200	0	115.9	0	2.7	1	No	0	6	Moderate
9	46	0	Yes	1	37.1	1	2	0	No	0	4200	0	90.1	0	3.6	0	No	0	2	Mild
10	46	0	No	0	40.1	3	2	0	No	0	9200	0	45.3	2	3.2	0	No	0	5	Moderate
11	49	0	Yes	1	37.2	1	2	0	No	0	18900	2	88.3	0	3.2	0	No	0	4	Mild
12	57	0	No	0	37.2	1	6	1	No	0	8700	0	112.4	0	2	2	No	0	4	Mild
13	59	0	No	0	39.2	3	4	1	No	0	18000	2	63.7	1	2.1	2	No	0	9	Moderate
14	61	0	Yes	1	38.3	2	1	0	No	0	12700	1	113.8	0	1.7	3	No	0	7	Moderate
15	61	0	Yes	1	37.1	1	1	0	No	0	5800	0	69.4	1	3.7	0	No	0	3	Mild
16	68	1	No	0	39.3	3	1	0	No	0	1500	0	80.3	0	1.9	3	No	0	7	Moderate
17	68	1	No	0	37.1	1	3	1	No	0	7000	0	69	1	2.6	1	No	0	5	Moderate
18	68	1	No	0	38.3	2	2	0	No	0	7500	0	116.4	0	2.4	2	No	0	5	Moderate
19	68	1	No	0	41.3	3	4	1	No	0	12100	1	86.7	0	2.1	2	No	0	8	Moderate
20	69	1	No	0	37.1	1	1	0	No	0	3700	0	141.3	0	1.7	3	No	0	5	Moderate
21	69	1	No	0	38.4	2	3	1	No	0	8200	0	106.4	0	1.7	3	No	0	7	Moderate
22	70	1	No	0	37.3	1	2	0	No	0	12500	1	125.1	0	2.8	1	No	0	4	Mild
23	73	1	Yes	1	37.5	2	4	1	No	0	26900	3	29.2	3	3	0	Yes	2	13	Severe
24	74	1	No	0	38.7	3	1	0	No	0	2700	0	142	0	2.4	2	No	0	6	Moderate
25	74	1	Yes	1	36.4	0	1	0	No	0	9300	0	54.7	1	2	2	No	0	5	Moderate
26	75	1	No	0	37.3	1	3	1	No	0	23500	3	14.8	3	1.2	3	No	0	12	Severe
27	76	1	No	0	38.8	3	1	0	No	0	6000	0	42.4	2	2.9	1	No	0	7	Moderate
28	77	1	Yes	1	39	3	10	2	Yes	1	17000	2	36.4	2	2.2	2	Yes	2	16	Critical
29	78	1	No	0	36.8	0	1	0	No	0	4000	0	57.1	1	2.3	2	No	0	4	Mild
30	78	1	Yes	1	37.4	1	1	0	No	0	11900	0	47.7	2	2.4	2	No	0	7	Moderate
31	78	1	No	0	37.8	2	6	1	No	0	7700	0	3.9	3	1.9	3	No	0	10	Severe
32	79	1	No	0	37.1	1	1	0	No	0	6000	0	204.2	0	2	2	No	0	4	Mild
33	79	1	No	0	37.9	2	10	2	No	0	17400	2	91.8	0	2.3	2	No	0	9	Moderate
34	79	1	No	0	39.5	3	1	0	No	0	18800	2	49.4	2	2.5	1	No	0	9	Moderate
35	80	1	Yes	1	37.5	2	2	0	No	0	16100	2	22.7	3	3.8	0	No	0	9	Moderate
36	80	1	No	0	37.5	2	7	1	No	0	11400	0	110.5	0	3	0	No	0	4	Mild
37	80	1	No	0	37.2	1	2	0	No	0	6200	0	170.7	0	2	2	Yes	2	6	Moderate
38	81	1	No	0	37.4	1	3	1	No	0	9000	0	117.3	0	1.8	3	No	0	6	Moderate
39	82	1	No	0	36.5	0	4	1	No	0	2300	0	73.9	1	1.4	3	No	0	6	Moderate
40	82	1	No	0	38.4	2	5	1	No	0	28100	3	157.9	0	2	2	No	0	9	Moderate
41	82	1	No	0	37.1	1	12	2	No	0	2900	0	84.9	0	3.1	0	Yes	2	6	Moderate
42	82	1	No	0	37.3	1	1	0	No	0	9000	0	107.3	0	2.4	2	No	0	4	Mild
43	83	1	No	0	36.5	0	1	0	No	0	12700	1	80.8	0	2.3	2	No	0	4	Mild
44	83	1	No	0	38.1	2	6	1	No	0	16500	2	65.7	1	1.4	3	No	0	10	Severe
45	83	1	No	0	37.2	1	1	0	No	0	11800	0	3.8	3	2.5	1	No	0	6	Moderate
46	83	1	No	0	38.3	2	7	1	No	0	13500	1	38.7	2	2.9	1	No	0	8	Moderate
47	84	1	No	0	36.8	0	5	1	No	0	5700	0	65.5	1	3.5	0	No	0	3	Mild
48	84	1	Yes	1	36.8	0	5	1	No	0	8100	0	37.7	2	1.8	3	No	0	8	Moderate
49	84	1	No	0	37.4	1	2	0	No	0	6400	0	87.7	0	2.1	2	No	0	4	Mild
50	84	1	No	0	40	3	4	1	No	0	11400	0	61	1	2.4	2	No	0	8	Moderate
51	85	1	No	0	37.1	1	5	1	No	0	5500	0	106.2	0	2.1	2	No	0	5	Moderate
52	86	1	Yes	1	37.6	2	1	0	No	0	9900	0	41.2	2	1.7	3	No	0	9	Moderate
53	87	1	No	0	38.3	2	1	0	No	0	16900	2	63.7	1	1.9	3	No	0	9	Moderate
54	87	1	No	0	37.9	2	2	0	No	0	4700	0	72.2	1	2	2	No	0	6	Moderate
55	87	1	No	0	39.1	3	1	0	No	0	8100	0	25.5	3	3.4	0	No	0	7	Moderate
56	88	1	Yes	1	38.1	2	2	0	No	0	15400	2	92.8	0	2	2	Yes	2	10	Severe
57	89	1	No	0	37.2	1	1	0	No	0	17500	2	117.3	0	2.6	1	No	0	5	Moderate
58	89	1	Yes	1	37.3	1	4	1	No	0	24200	3	22.3	3	3.5	0	No	0	10	Severe
59	90	1	No	0	36.5	0	10	2	Yes	1	8700	0	53.2	1	2.5	1	No	0	6	Moderate
60	90	1	No	0	37.4	1	5	1	No	0	10800	0	67.7	1	3.1	0	No	0	4	Mild
61	90	1	Yes	1	36.9	0	3	1	No	0	5800	0	57.7	1	2.6	1	Yes	2	7	Moderate
62	90	1	No	0	38.6	3	4	1	No	0	8200	0	88	0	1.8	3	No	0	8	Moderate
63	90	1	Yes	1	39.1	3	5	1	No	0	29100	3	26	3	1.8	3	No	0	15	Critical
64	91	1	No	0	36.9	0	6	1	No	0	9800	0	47.9	2	2.4	2	No	0	6	Moderate
65	92	1	No	0	37.9	2	4	1	Yes	1	19800	2	31.2	2	1.8	3	No	0	12	Severe
66	92	1	Yes	1	37.2	1	2	0	No	0	20500	3	46.2	2	2.6	1	Yes	2	11	Severe
67	92	1	No	0	37.8	2	2	0	No	0	5300	0	89.4	0	2.2	2	No	0	5	Moderate
68	93	1	No	0	37.1	1	5	1	No	0	9100	0	50.5	1	3.3	0	No	0	4	Mild
69	93	1	No	0	36.4	0	12	2	No	0	7900	0	28.3	3	3.3	0	No	0	6	Moderate
70	94	1	No	0	36.8	0	6	1	No	0	8300	0	29.3	3	2.1	2	No	0	7	Moderate
71	94	1	No	0	38.1	2	4	1	Yes	1	13700	1	7.3	3	2.6	1	No	0	10	Severe
